# Supplementary material for: Mapping relational mechanism clusters in Of Human Bondage: a theory-driven multiscale embedding analysis
Source: Front Psychol. 2026 Jul 16;17:1836153. doi: 10.3389/fpsyg.2026.1836153 (PMC13420877; doi:10.3389/fpsyg.2026.1836153)
Supplement: Supplementary file 2 [file Data_Sheet_1.ZIP]

Archive with 10 entries (10 files):
- DataSheet_S1_HumanRater/Participant_Information_Sheet.docx
- DataSheet_S1_HumanRater/Rating_Packet_English_blind.docx
- DataSheet_S1_HumanRater/STUDY_PROTOCOL.md
- DataSheet_S1_HumanRater/analysis_key_code_to_scene_and_model_scores.json
- DataSheet_S1_HumanRater/analyze_ratings.py
- DataSheet_S1_HumanRater/human_rater_CI_R1_R6.json
- DataSheet_S1_HumanRater/human_rater_CI_bootstrap.py
- DataSheet_S1_HumanRater/packet_passages.json
- DataSheet_S1_HumanRater/ratings_anonymized_R1_R6.csv
- DataSheet_S1_HumanRater/validity_results.json
