# Supplementary material for: Mapping relational mechanism clusters in Of Human Bondage: a theory-driven multiscale embedding analysis
Source: Front Psychol. 2026 Jul 16;17:1836153. doi: 10.3389/fpsyg.2026.1836153 (PMC13420877; doi:10.3389/fpsyg.2026.1836153)
Supplement: Supplementary file 2 [file Data_Sheet_1.ZIP › DataSheet_S1_HumanRater/STUDY_PROTOCOL.md]

# Human-Rater Convergent-Validity Study — Protocol

## Purpose
Provide blind external human evaluation of whether model-derived similarity values align with
independent human judgments of the same constructs, so conclusions do not rest on embeddings alone.

## Design choices
- **English is the scoring object.** The model scored the English text, so raters score the
  **English** passages, which live in the scoring packet (`Rating_Packet_English_blind.docx`). Scoring the
  same English text the embeddings scored avoids the objection that scoring a translation would
  validate constructs in the translation rather than in the text the model actually analyzed.
- **Blind materials.** Passages carry only neutral codes (P01–P20) in randomized order; no scene
  labels, IDs, chapter numbers, or rationales are shown. The code→scene map and model scores live
  only in `analysis_key_code_to_scene_and_model_scores.json`, **never given to raters**.
- **Blind to focal/control split.** All ten constructs are presented with neutral definitions; the
  two control domains (Mathematical Reasoning, Geography/Navigation) are **not** flagged as controls
  and no "expected-low" instruction is given, so the discriminant check rests on independent judgment.
- **Construct discrimination rules.** Because Intermittent Reinforcement, Trauma Bonding,
  Repeated-Investment Logic, and Relational Warmth can blur, the packet adds short rules (e.g.,
  Warmth is high only for mutual/respectful/safe connection, not one-sided infatuation or tenderness
  inside manipulation).
- **Coverage.** All 10 flagship scenes from Results §3.5 are included (incl. the full Ch96 and Ch106
  sub-scene sets, so the *localization* claim is also tested), along with two Relational Warmth
  discriminators, NRS- and Coercive-selective passages, and low/flat passages for range.
- **Fatigue.** 20 passages (~12,800 EN words; full narrative units) split into **two sessions of 10**
  (100 judgments each), with a break. The sample size balances coverage of the model score range
  with rater fatigue.

## Passage construction (verified)
- **English** passages are reconstructed from the clean source paragraphs (OHB.html `<p>`), keeping
  whole paragraphs intact and substringing only the rare boundary paragraph of a mid-paragraph
  scene. Content equals the exact `scene_text` the model scored (verified for all 20), with **no
  stray-punctuation paragraph splits**.
- The finalized passage texts are provided in `packet_passages.json`.

## Materials (this folder)
**Give to raters:**
- `Rating_Packet_English_blind.docx` — the **scoring instrument**: instructions, the 10 construct
  definitions with discrimination rules, all 20 blind English passages, and an **inline scoring
  table** after each passage. Raters type 0–4 into the shaded Score cells; rater-ID box at the top.

**Analyst-side (not given to raters):**
- `packet_passages.json` — the English passages (source of truth for the packet).
- `analysis_key_code_to_scene_and_model_scores.json` — held-out code→scene map + model scores.
- `ratings_anonymized_R1_R6.csv` — the de-identified collected ratings (six raters, R1–R6).
- `analyze_ratings.py` — reliability + convergent validity (tie-aware Spearman) + matrix alignment.
- `human_rater_CI_bootstrap.py` — bootstrap 95% CIs and permutation p-values for the convergent-validity correlations.
- `validity_results.json` — derived output from `analyze_ratings.py`.
- `human_rater_CI_R1_R6.json` — derived output from `human_rater_CI_bootstrap.py`.

## Raters & procedure
1. Recruit raters who are proficient readers of English literary fiction (here, six raters, R1–R6);
   each rates **all 20** passages, **independently** and blind to model scores.
2. Send each rater the scoring packet. They score in `Rating_Packet_English_blind.docx`: fill the rater-ID
   box and type **0–4** in each shaded Score cell, judging the **English** passage. Session 1, break,
   Session 2.
3. Raters save as `Rating_<theirID>.docx` and return the file.
4. Returned files were parsed into per-rater CSVs and de-identified; the combined anonymized data is
   provided here as `ratings_anonymized_R1_R6.csv`.
5. Run `python analyze_ratings.py` (and `python human_rater_CI_bootstrap.py` for the CIs).

Scoring tables are self-identifying (each table's header cell holds its passage code), so
collection is automated and order-independent.

## Reported metrics
- **Inter-rater reliability:** ICC(2,k) (two-way random, average-measures, absolute agreement) and
  Krippendorff's α (ordinal), per construct.
- **Convergent validity:** tie-aware Spearman and Pearson between mean human rating and model cosine
  across the 20 passages, per construct + mean over the 8 positive constructs.
- **Mixing = shared structure?** Spearman alignment between the human and model inter-construct
  correlation matrices (off-diagonals) — tests whether multi-construct co-occurrence is shared
  structure rather than rater confusion.
- **Discriminant check:** the two control domains should be low in relational passages for both
  humans and model (note: with all relational passages, the controls have limited range, so their
  correlation is interpreted cautiously).

## Manuscript integration
Methods §2.7 states the blind, English-only scoring design. The resulting reliability,
convergent-validity, matrix-alignment, and discriminant checks are reported in the main-text
human-rater table and discussed alongside the negative-control and cross-model robustness results.
