# Supplementary material for: Mapping relational mechanism clusters in Of Human Bondage: a theory-driven multiscale embedding analysis
Source: Front Psychol. 2026 Jul 16;17:1836153. doi: 10.3389/fpsyg.2026.1836153 (PMC13420877; doi:10.3389/fpsyg.2026.1836153)
Supplement: Supplementary file 2 [file Data_Sheet_1.ZIP › DataSheet_S1_HumanRater/analysis_key_code_to_scene_and_model_scores.json]

{
 "constructs": [
  "REF_NPD_BEHAVIOR",
  "REF_COERCIVE_CONTROL",
  "REF_INTERMITTENT_REINFORCEMENT",
  "REF_GAMBLERS_FALLACY",
  "REF_TRAUMA_BONDING",
  "REF_LEARNED_HELPLESSNESS",
  "REF_HEALTHY_LOVE",
  "REF_CRONSHAWS_PHILOSOPHY",
  "REF_MATHEMATICAL_REASONING",
  "REF_GEOGRAPHY_NAVIGATION"
 ],
 "code_to_scene": {
  "P01": "ch122_s02",
  "P02": "ch080_s01",
  "P03": "ch109_s03",
  "P04": "ch064_s01",
  "P05": "ch096_s04",
  "P06": "ch106_s03",
  "P07": "ch117_s03",
  "P08": "ch122_s01",
  "P09": "ch095_s03",
  "P10": "ch106_s02",
  "P11": "ch121_s02",
  "P12": "ch099_s02",
  "P13": "ch055_s03",
  "P14": "ch100_s04",
  "P15": "ch058_s01",
  "P16": "ch121_s01",
  "P17": "ch096_s02",
  "P18": "ch096_s03",
  "P19": "ch055_s02",
  "P20": "ch061_s01"
 },
 "session_of_code": {
  "P01": 1,
  "P02": 1,
  "P03": 1,
  "P04": 1,
  "P05": 1,
  "P06": 1,
  "P07": 1,
  "P08": 1,
  "P09": 1,
  "P10": 1,
  "P11": 2,
  "P12": 2,
  "P13": 2,
  "P14": 2,
  "P15": 2,
  "P16": 2,
  "P17": 2,
  "P18": 2,
  "P19": 2,
  "P20": 2
 },
 "model_cosine": {
  "ch055_s02": {
   "REF_NPD_BEHAVIOR": 0.33278459310531616,
   "REF_COERCIVE_CONTROL": 0.2769606411457062,
   "REF_INTERMITTENT_REINFORCEMENT": 0.35786065459251404,
   "REF_GAMBLERS_FALLACY": 0.2622501850128174,
   "REF_TRAUMA_BONDING": 0.3432852625846863,
   "REF_LEARNED_HELPLESSNESS": 0.27570489048957825,
   "REF_HEALTHY_LOVE": 0.3099510073661804,
   "REF_CRONSHAWS_PHILOSOPHY": 0.26745569705963135,
   "REF_MATHEMATICAL_REASONING": 0.25334903597831726,
   "REF_GEOGRAPHY_NAVIGATION": 0.23067831993103027
  },
  "ch055_s03": {
   "REF_NPD_BEHAVIOR": 0.3651970326900482,
   "REF_COERCIVE_CONTROL": 0.3353591561317444,
   "REF_INTERMITTENT_REINFORCEMENT": 0.46764737367630005,
   "REF_GAMBLERS_FALLACY": 0.37361544370651245,
   "REF_TRAUMA_BONDING": 0.42396920919418335,
   "REF_LEARNED_HELPLESSNESS": 0.3627455532550812,
   "REF_HEALTHY_LOVE": 0.3016048073768616,
   "REF_CRONSHAWS_PHILOSOPHY": 0.2645907998085022,
   "REF_MATHEMATICAL_REASONING": 0.29224053025245667,
   "REF_GEOGRAPHY_NAVIGATION": 0.25660696625709534
  },
  "ch058_s01": {
   "REF_NPD_BEHAVIOR": 0.332057923078537,
   "REF_COERCIVE_CONTROL": 0.29701513051986694,
   "REF_INTERMITTENT_REINFORCEMENT": 0.40590164065361023,
   "REF_GAMBLERS_FALLACY": 0.31770947575569153,
   "REF_TRAUMA_BONDING": 0.38410866260528564,
   "REF_LEARNED_HELPLESSNESS": 0.3319794535636902,
   "REF_HEALTHY_LOVE": 0.3242838382720947,
   "REF_CRONSHAWS_PHILOSOPHY": 0.2873370945453644,
   "REF_MATHEMATICAL_REASONING": 0.278036892414093,
   "REF_GEOGRAPHY_NAVIGATION": 0.2942027747631073
  },
  "ch061_s01": {
   "REF_NPD_BEHAVIOR": 0.4020858407020569,
   "REF_COERCIVE_CONTROL": 0.4216562509536743,
   "REF_INTERMITTENT_REINFORCEMENT": 0.46192312240600586,
   "REF_GAMBLERS_FALLACY": 0.3676512837409973,
   "REF_TRAUMA_BONDING": 0.5003227591514587,
   "REF_LEARNED_HELPLESSNESS": 0.364333838224411,
   "REF_HEALTHY_LOVE": 0.42934727668762207,
   "REF_CRONSHAWS_PHILOSOPHY": 0.2979210317134857,
   "REF_MATHEMATICAL_REASONING": 0.26914578676223755,
   "REF_GEOGRAPHY_NAVIGATION": 0.23393093049526215
  },
  "ch064_s01": {
   "REF_NPD_BEHAVIOR": 0.27330300211906433,
   "REF_COERCIVE_CONTROL": 0.25527119636535645,
   "REF_INTERMITTENT_REINFORCEMENT": 0.37839275598526,
   "REF_GAMBLERS_FALLACY": 0.3420824408531189,
   "REF_TRAUMA_BONDING": 0.3362313210964203,
   "REF_LEARNED_HELPLESSNESS": 0.3261895179748535,
   "REF_HEALTHY_LOVE": 0.28314054012298584,
   "REF_CRONSHAWS_PHILOSOPHY": 0.33514413237571716,
   "REF_MATHEMATICAL_REASONING": 0.27192968130111694,
   "REF_GEOGRAPHY_NAVIGATION": 0.2541472613811493
  },
  "ch080_s01": {
   "REF_NPD_BEHAVIOR": 0.25286197662353516,
   "REF_COERCIVE_CONTROL": 0.27001121640205383,
   "REF_INTERMITTENT_REINFORCEMENT": 0.3750345706939697,
   "REF_GAMBLERS_FALLACY": 0.3118066191673279,
   "REF_TRAUMA_BONDING": 0.30660977959632874,
   "REF_LEARNED_HELPLESSNESS": 0.34881511330604553,
   "REF_HEALTHY_LOVE": 0.231004536151886,
   "REF_CRONSHAWS_PHILOSOPHY": 0.34351518750190735,
   "REF_MATHEMATICAL_REASONING": 0.29289424419403076,
   "REF_GEOGRAPHY_NAVIGATION": 0.30811452865600586
  },
  "ch095_s03": {
   "REF_NPD_BEHAVIOR": 0.29089051485061646,
   "REF_COERCIVE_CONTROL": 0.32454732060432434,
   "REF_INTERMITTENT_REINFORCEMENT": 0.3999912738800049,
   "REF_GAMBLERS_FALLACY": 0.34492477774620056,
   "REF_TRAUMA_BONDING": 0.43380141258239746,
   "REF_LEARNED_HELPLESSNESS": 0.328419953584671,
   "REF_HEALTHY_LOVE": 0.4101639688014984,
   "REF_CRONSHAWS_PHILOSOPHY": 0.3612176775932312,
   "REF_MATHEMATICAL_REASONING": 0.2880238890647888,
   "REF_GEOGRAPHY_NAVIGATION": 0.27978044748306274
  },
  "ch096_s02": {
   "REF_NPD_BEHAVIOR": 0.39802074432373047,
   "REF_COERCIVE_CONTROL": 0.4133700430393219,
   "REF_INTERMITTENT_REINFORCEMENT": 0.4460125267505646,
   "REF_GAMBLERS_FALLACY": 0.35098838806152344,
   "REF_TRAUMA_BONDING": 0.5026219487190247,
   "REF_LEARNED_HELPLESSNESS": 0.3706548810005188,
   "REF_HEALTHY_LOVE": 0.4183022379875183,
   "REF_CRONSHAWS_PHILOSOPHY": 0.3448949456214905,
   "REF_MATHEMATICAL_REASONING": 0.30304819345474243,
   "REF_GEOGRAPHY_NAVIGATION": 0.29405105113983154
  },
  "ch096_s03": {
   "REF_NPD_BEHAVIOR": 0.3599453866481781,
   "REF_COERCIVE_CONTROL": 0.39136454463005066,
   "REF_INTERMITTENT_REINFORCEMENT": 0.4389137029647827,
   "REF_GAMBLERS_FALLACY": 0.36477282643318176,
   "REF_TRAUMA_BONDING": 0.44962772727012634,
   "REF_LEARNED_HELPLESSNESS": 0.37105023860931396,
   "REF_HEALTHY_LOVE": 0.3675285279750824,
   "REF_CRONSHAWS_PHILOSOPHY": 0.31721875071525574,
   "REF_MATHEMATICAL_REASONING": 0.26143738627433777,
   "REF_GEOGRAPHY_NAVIGATION": 0.23835691809654236
  },
  "ch096_s04": {
   "REF_NPD_BEHAVIOR": 0.3539351224899292,
   "REF_COERCIVE_CONTROL": 0.3753263056278229,
   "REF_INTERMITTENT_REINFORCEMENT": 0.42720627784729004,
   "REF_GAMBLERS_FALLACY": 0.3374747633934021,
   "REF_TRAUMA_BONDING": 0.46232593059539795,
   "REF_LEARNED_HELPLESSNESS": 0.3422207534313202,
   "REF_HEALTHY_LOVE": 0.37599462270736694,
   "REF_CRONSHAWS_PHILOSOPHY": 0.3170836865901947,
   "REF_MATHEMATICAL_REASONING": 0.276544988155365,
   "REF_GEOGRAPHY_NAVIGATION": 0.24020257592201233
  },
  "ch099_s02": {
   "REF_NPD_BEHAVIOR": 0.28354135155677795,
   "REF_COERCIVE_CONTROL": 0.3022423982620239,
   "REF_INTERMITTENT_REINFORCEMENT": 0.41747456789016724,
   "REF_GAMBLERS_FALLACY": 0.34865689277648926,
   "REF_TRAUMA_BONDING": 0.3587319254875183,
   "REF_LEARNED_HELPLESSNESS": 0.36448797583580017,
   "REF_HEALTHY_LOVE": 0.25839149951934814,
   "REF_CRONSHAWS_PHILOSOPHY": 0.27548152208328247,
   "REF_MATHEMATICAL_REASONING": 0.2554403841495514,
   "REF_GEOGRAPHY_NAVIGATION": 0.2154417186975479
  },
  "ch100_s04": {
   "REF_NPD_BEHAVIOR": 0.27258366346359253,
   "REF_COERCIVE_CONTROL": 0.30205097794532776,
   "REF_INTERMITTENT_REINFORCEMENT": 0.4401474595069885,
   "REF_GAMBLERS_FALLACY": 0.43215513229370117,
   "REF_TRAUMA_BONDING": 0.35717105865478516,
   "REF_LEARNED_HELPLESSNESS": 0.46016743779182434,
   "REF_HEALTHY_LOVE": 0.253536194562912,
   "REF_CRONSHAWS_PHILOSOPHY": 0.34018805623054504,
   "REF_MATHEMATICAL_REASONING": 0.2881745398044586,
   "REF_GEOGRAPHY_NAVIGATION": 0.28251826763153076
  },
  "ch106_s02": {
   "REF_NPD_BEHAVIOR": 0.2845555543899536,
   "REF_COERCIVE_CONTROL": 0.25464287400245667,
   "REF_INTERMITTENT_REINFORCEMENT": 0.40023207664489746,
   "REF_GAMBLERS_FALLACY": 0.380174845457077,
   "REF_TRAUMA_BONDING": 0.3390495479106903,
   "REF_LEARNED_HELPLESSNESS": 0.3993612825870514,
   "REF_HEALTHY_LOVE": 0.3139052093029022,
   "REF_CRONSHAWS_PHILOSOPHY": 0.4880695343017578,
   "REF_MATHEMATICAL_REASONING": 0.31931617856025696,
   "REF_GEOGRAPHY_NAVIGATION": 0.31040140986442566
  },
  "ch106_s03": {
   "REF_NPD_BEHAVIOR": 0.2858900725841522,
   "REF_COERCIVE_CONTROL": 0.31021156907081604,
   "REF_INTERMITTENT_REINFORCEMENT": 0.4209139049053192,
   "REF_GAMBLERS_FALLACY": 0.3789709508419037,
   "REF_TRAUMA_BONDING": 0.33340543508529663,
   "REF_LEARNED_HELPLESSNESS": 0.3978930711746216,
   "REF_HEALTHY_LOVE": 0.295072078704834,
   "REF_CRONSHAWS_PHILOSOPHY": 0.644049346446991,
   "REF_MATHEMATICAL_REASONING": 0.3603895604610443,
   "REF_GEOGRAPHY_NAVIGATION": 0.34004446864128113
  },
  "ch109_s03": {
   "REF_NPD_BEHAVIOR": 0.3116578459739685,
   "REF_COERCIVE_CONTROL": 0.35230767726898193,
   "REF_INTERMITTENT_REINFORCEMENT": 0.45236489176750183,
   "REF_GAMBLERS_FALLACY": 0.3802783489227295,
   "REF_TRAUMA_BONDING": 0.3898623287677765,
   "REF_LEARNED_HELPLESSNESS": 0.3547563850879669,
   "REF_HEALTHY_LOVE": 0.2868881821632385,
   "REF_CRONSHAWS_PHILOSOPHY": 0.2944274842739105,
   "REF_MATHEMATICAL_REASONING": 0.29936158657073975,
   "REF_GEOGRAPHY_NAVIGATION": 0.30116429924964905
  },
  "ch117_s03": {
   "REF_NPD_BEHAVIOR": 0.22754065692424774,
   "REF_COERCIVE_CONTROL": 0.23242919147014618,
   "REF_INTERMITTENT_REINFORCEMENT": 0.32576388120651245,
   "REF_GAMBLERS_FALLACY": 0.2843794524669647,
   "REF_TRAUMA_BONDING": 0.30034130811691284,
   "REF_LEARNED_HELPLESSNESS": 0.3008289635181427,
   "REF_HEALTHY_LOVE": 0.25073492527008057,
   "REF_CRONSHAWS_PHILOSOPHY": 0.30277350544929504,
   "REF_MATHEMATICAL_REASONING": 0.22920937836170197,
   "REF_GEOGRAPHY_NAVIGATION": 0.29523035883903503
  },
  "ch121_s01": {
   "REF_NPD_BEHAVIOR": 0.3150337040424347,
   "REF_COERCIVE_CONTROL": 0.2963012456893921,
   "REF_INTERMITTENT_REINFORCEMENT": 0.4039599895477295,
   "REF_GAMBLERS_FALLACY": 0.29026082158088684,
   "REF_TRAUMA_BONDING": 0.3755967617034912,
   "REF_LEARNED_HELPLESSNESS": 0.2926803231239319,
   "REF_HEALTHY_LOVE": 0.3919711410999298,
   "REF_CRONSHAWS_PHILOSOPHY": 0.29749199748039246,
   "REF_MATHEMATICAL_REASONING": 0.3027028739452362,
   "REF_GEOGRAPHY_NAVIGATION": 0.29506292939186096
  },
  "ch121_s02": {
   "REF_NPD_BEHAVIOR": 0.27234140038490295,
   "REF_COERCIVE_CONTROL": 0.2684009373188019,
   "REF_INTERMITTENT_REINFORCEMENT": 0.386096715927124,
   "REF_GAMBLERS_FALLACY": 0.3520295023918152,
   "REF_TRAUMA_BONDING": 0.31910598278045654,
   "REF_LEARNED_HELPLESSNESS": 0.34629005193710327,
   "REF_HEALTHY_LOVE": 0.28848591446876526,
   "REF_CRONSHAWS_PHILOSOPHY": 0.4083201289176941,
   "REF_MATHEMATICAL_REASONING": 0.3187461793422699,
   "REF_GEOGRAPHY_NAVIGATION": 0.39234665036201477
  },
  "ch122_s01": {
   "REF_NPD_BEHAVIOR": 0.27874335646629333,
   "REF_COERCIVE_CONTROL": 0.30049997568130493,
   "REF_INTERMITTENT_REINFORCEMENT": 0.4337975084781647,
   "REF_GAMBLERS_FALLACY": 0.3692128658294678,
   "REF_TRAUMA_BONDING": 0.3958892524242401,
   "REF_LEARNED_HELPLESSNESS": 0.3511355519294739,
   "REF_HEALTHY_LOVE": 0.3301575183868408,
   "REF_CRONSHAWS_PHILOSOPHY": 0.3742031753063202,
   "REF_MATHEMATICAL_REASONING": 0.27459782361984253,
   "REF_GEOGRAPHY_NAVIGATION": 0.2974041700363159
  },
  "ch122_s02": {
   "REF_NPD_BEHAVIOR": 0.2418983429670334,
   "REF_COERCIVE_CONTROL": 0.26176249980926514,
   "REF_INTERMITTENT_REINFORCEMENT": 0.36140769720077515,
   "REF_GAMBLERS_FALLACY": 0.30892297625541687,
   "REF_TRAUMA_BONDING": 0.30489102005958557,
   "REF_LEARNED_HELPLESSNESS": 0.2861846685409546,
   "REF_HEALTHY_LOVE": 0.3186325132846832,
   "REF_CRONSHAWS_PHILOSOPHY": 0.34351271390914917,
   "REF_MATHEMATICAL_REASONING": 0.28036558628082275,
   "REF_GEOGRAPHY_NAVIGATION": 0.3122565448284149
  }
 }
}
