# Supplementary material for: Mapping relational mechanism clusters in Of Human Bondage: a theory-driven multiscale embedding analysis
Source: Front Psychol. 2026 Jul 16;17:1836153. doi: 10.3389/fpsyg.2026.1836153 (PMC13420877; doi:10.3389/fpsyg.2026.1836153)
Supplement: Supplementary file 2 [file Data_Sheet_1.ZIP › DataSheet_S1_HumanRater/analyze_ratings.py]

# -*- coding: utf-8 -*-
"""
Analyze blind human ratings against model cosine similarities.

Inputs (this folder):
  - analysis_key_code_to_scene_and_model_scores.json
        (code -> scene map + model cosine scores per construct)
  - ratings_*.csv
        (one per rater; columns: rater_id, session, code, NRS, Coercive,
        IntReinf, RepInvest, TraumaBond, Helpless, Warmth, Existential,
        Math, Geo)

Outputs:
  - validity_results.json
  - printed summary table

Per construct, computes:
  - Inter-rater reliability: ICC(2,k) and Krippendorff's alpha (ordinal)
  - Convergent validity: tie-aware Spearman and Pearson between mean human
    rating and model cosine across passages
Also computes the Spearman alignment between the human and model
inter-construct correlation matrices (off-diagonals).
"""
import json, glob, os
import numpy as np
import krippendorff

HERE = os.path.dirname(os.path.abspath(__file__))
SHORT = ['NRS','Coercive','IntReinf','RepInvest','TraumaBond','Helpless','Warmth','Existential','Math','Geo']
KEY = ['REF_NPD_BEHAVIOR','REF_COERCIVE_CONTROL','REF_INTERMITTENT_REINFORCEMENT','REF_GAMBLERS_FALLACY',
       'REF_TRAUMA_BONDING','REF_LEARNED_HELPLESSNESS','REF_HEALTHY_LOVE','REF_CRONSHAWS_PHILOSOPHY',
       'REF_MATHEMATICAL_REASONING','REF_GEOGRAPHY_NAVIGATION']
S2K = dict(zip(SHORT, KEY))


def read_ratings(codes):
    files = sorted(glob.glob(os.path.join(HERE, 'ratings_*.csv')))
    if not files:
        raise SystemExit('No ratings_*.csv found in this folder.')
    rows = []
    for f in files:
        lines = [l.rstrip('\n') for l in open(f, encoding='utf-8') if l.strip()]
        hdr = lines[0].split(',')
        for ln in lines[1:]:
            rows.append(dict(zip(hdr, ln.split(','))))
    raters = sorted({r['rater_id'] for r in rows})
    ridx = {r: i for i, r in enumerate(raters)}
    data = {s: {c: [np.nan] * len(raters) for c in codes} for s in SHORT}
    for r in rows:
        for s in SHORT:
            if r.get(s, '') != '' and r['code'] in codes:
                data[s][r['code']][ridx[r['rater_id']]] = float(r[s])
    return data, raters


def icc_2k(M):
    M = np.asarray(M, float); n, k = M.shape
    gm = M.mean()
    MSR = k * ((M.mean(1) - gm) ** 2).sum() / (n - 1)
    MSC = n * ((M.mean(0) - gm) ** 2).sum() / (k - 1)
    MSE = (((M - M.mean(1, keepdims=True) - M.mean(0, keepdims=True) + gm) ** 2).sum()) / ((n - 1) * (k - 1))
    denom = MSR + (MSC - MSE) / n
    return float((MSR - MSE) / denom) if denom != 0 else float('nan')


def krippendorff_ordinal(M):
    """Ordinal Krippendorff's alpha via the krippendorff package.
    M is passages x raters; the package expects raters x units (M.T).
    NaNs are treated as missing ratings.
    """
    M = np.asarray(M, float)
    try:
        return float(krippendorff.alpha(reliability_data=M.T, level_of_measurement='ordinal'))
    except Exception:
        return float('nan')


def _rankdata(x):
    """Tie-aware ranks (ties receive the average rank); used because 0-4
    integer ratings frequently produce tied values.
    """
    x = np.asarray(x, float); n = len(x); order = np.argsort(x, kind='mergesort'); ranks = np.empty(n, float)
    i = 0
    while i < n:
        j = i
        while j + 1 < n and x[order[j + 1]] == x[order[i]]:
            j += 1
        avg = (i + j) / 2.0 + 1.0
        for k in range(i, j + 1):
            ranks[order[k]] = avg
        i = j + 1
    return ranks

def spearman(a, b):
    ra, rb = _rankdata(a), _rankdata(b)
    if ra.std() == 0 or rb.std() == 0:
        return float('nan')
    return float(np.corrcoef(ra, rb)[0, 1])

def pearson(a, b):
    return float(np.corrcoef(a, b)[0, 1])


def main():
    key = json.load(open(os.path.join(HERE, 'analysis_key_code_to_scene_and_model_scores.json')))
    code2scene = key['code_to_scene']; codes = list(code2scene.keys())
    data, raters = read_ratings(codes)
    print('raters: %s | passages: %d' % (raters, len(codes)))
    print('%-12s %6s %7s %8s %8s' % ('Construct', 'ICC2k', 'Kalpha', 'r_spear', 'r_pears'))
    out = {'raters': raters, 'n_passages': len(codes), 'per_construct': {}}
    human_means = {}
    for s in SHORT:
        M = np.array([data[s][c] for c in codes])              # passages x raters
        icc = icc_2k(M); ka = krippendorff_ordinal(M)
        hmean = np.nanmean(M, 1); human_means[s] = hmean
        mod = np.array([key['model_cosine'][code2scene[c]][S2K[s]] for c in codes])
        rs, rp = spearman(hmean, mod), pearson(hmean, mod)
        out['per_construct'][s] = {'ICC2k': icc, 'krippendorff_alpha': ka, 'r_spearman': rs, 'r_pearson': rp}
        print('%-12s %6.2f %7.2f %8.2f %8.2f' % (s, icc, ka, rs, rp))

    # Spearman alignment between human and model inter-construct correlation
    # matrices computed on the 8 positive constructs (off-diagonal entries only).
    posS = SHORT[:8]
    H = np.array([human_means[s] for s in posS])               # 8 x passages
    Md = np.array([[key['model_cosine'][code2scene[c]][S2K[s]] for c in codes] for s in posS])
    def cmat(X):
        return np.corrcoef(X)
    Hc, Mc = cmat(H), cmat(Md)
    iu = np.triu_indices(8, 1)
    mat_align = spearman(Hc[iu], Mc[iu])
    out['construct_matrix_alignment_spearman'] = mat_align
    print('\nInter-construct correlation matrix alignment (Spearman of off-diagonals, 8 positive constructs): %.2f' % mat_align)

    json.dump(out, open(os.path.join(HERE, 'validity_results.json'), 'w'), indent=2)
    posr = [out['per_construct'][s]['r_spearman'] for s in posS]
    print('Mean human-model Spearman over 8 positive constructs: %.2f' % np.mean(posr))
    print('wrote validity_results.json')


if __name__ == '__main__':
    main()
