# Supplementary material for: Mapping relational mechanism clusters in Of Human Bondage: a theory-driven multiscale embedding analysis
Source: Front Psychol. 2026 Jul 16;17:1836153. doi: 10.3389/fpsyg.2026.1836153 (PMC13420877; doi:10.3389/fpsyg.2026.1836153)
Supplement: Supplementary file 2 [file Data_Sheet_1.ZIP › DataSheet_S1_HumanRater/human_rater_CI_R1_R6.json]

{
  "n_passages": 20,
  "n_raters": 6,
  "nboot": 10000,
  "nperm": 10000,
  "seed": 42,
  "per_construct": {
    "NRS": {
      "spearman_rho": 0.7249,
      "perm_p": 0.0007,
      "rho_ci95": [
        0.402,
        0.883
      ],
      "icc_2k": 0.7385,
      "icc_ci95": [
        0.573,
        0.823
      ],
      "kalpha": 0.2845,
      "kalpha_ci95": [
        0.124,
        0.408
      ]
    },
    "Coercive": {
      "spearman_rho": 0.651,
      "perm_p": 0.0028,
      "rho_ci95": [
        0.249,
        0.857
      ],
      "icc_2k": 0.6881,
      "icc_ci95": [
        0.471,
        0.791
      ],
      "kalpha": 0.201,
      "kalpha_ci95": [
        0.041,
        0.343
      ]
    },
    "IntReinf": {
      "spearman_rho": 0.2805,
      "perm_p": 0.2276,
      "rho_ci95": [
        -0.129,
        0.602
      ],
      "icc_2k": 0.7537,
      "icc_ci95": [
        0.529,
        0.86
      ],
      "kalpha": 0.3069,
      "kalpha_ci95": [
        0.115,
        0.475
      ]
    },
    "RepInvest": {
      "spearman_rho": 0.0559,
      "perm_p": 0.8123,
      "rho_ci95": [
        -0.452,
        0.527
      ],
      "icc_2k": 0.6746,
      "icc_ci95": [
        0.336,
        0.819
      ],
      "kalpha": 0.2273,
      "kalpha_ci95": [
        0.037,
        0.403
      ]
    },
    "TraumaBond": {
      "spearman_rho": 0.6694,
      "perm_p": 0.0017,
      "rho_ci95": [
        0.261,
        0.908
      ],
      "icc_2k": 0.6911,
      "icc_ci95": [
        0.369,
        0.824
      ],
      "kalpha": 0.2435,
      "kalpha_ci95": [
        0.043,
        0.424
      ]
    },
    "Helpless": {
      "spearman_rho": 0.5697,
      "perm_p": 0.0103,
      "rho_ci95": [
        0.143,
        0.836
      ],
      "icc_2k": 0.4563,
      "icc_ci95": [
        -0.041,
        0.695
      ],
      "kalpha": 0.0882,
      "kalpha_ci95": [
        -0.064,
        0.25
      ]
    },
    "Warmth": {
      "spearman_rho": -0.0939,
      "perm_p": 0.6894,
      "rho_ci95": [
        -0.541,
        0.398
      ],
      "icc_2k": 0.832,
      "icc_ci95": [
        0.585,
        0.905
      ],
      "kalpha": 0.419,
      "kalpha_ci95": [
        0.122,
        0.596
      ]
    },
    "Existential": {
      "spearman_rho": 0.7989,
      "perm_p": 0.0002,
      "rho_ci95": [
        0.541,
        0.932
      ],
      "icc_2k": 0.8608,
      "icc_ci95": [
        0.645,
        0.929
      ],
      "kalpha": 0.4645,
      "kalpha_ci95": [
        0.161,
        0.676
      ]
    },
    "Math": {
      "spearman_rho": 0.4132,
      "perm_p": 0.0738,
      "rho_ci95": [
        -0.094,
        0.78
      ],
      "icc_2k": 0.2515,
      "icc_ci95": [
        -0.186,
        0.509
      ],
      "kalpha": -0.0325,
      "kalpha_ci95": [
        -0.137,
        0.088
      ]
    },
    "Geo": {
      "spearman_rho": 0.7272,
      "perm_p": 0.0006,
      "rho_ci95": [
        0.398,
        0.901
      ],
      "icc_2k": 0.4882,
      "icc_ci95": [
        0.206,
        0.653
      ],
      "kalpha": 0.1478,
      "kalpha_ci95": [
        0.039,
        0.248
      ]
    }
  },
  "mean_rho_8_positive": {
    "point": 0.4571,
    "ci95": [
      0.315,
      0.543
    ]
  }
}
