# Supplementary material for: Mapping relational mechanism clusters in Of Human Bondage: a theory-driven multiscale embedding analysis
Source: Front Psychol. 2026 Jul 16;17:1836153. doi: 10.3389/fpsyg.2026.1836153 (PMC13420877; doi:10.3389/fpsyg.2026.1836153)
Supplement: Supplementary file 2 [file Data_Sheet_1.ZIP › DataSheet_S1_HumanRater/human_rater_CI_bootstrap.py]

"""
Adds inferential precision to the human-rater validation.
For each construct: Spearman rho (mean-human vs model, n=20) with
  - two-sided permutation p (10,000 shuffles)
  - bootstrap 95% CI (10,000 passage resamples)
Plus bootstrap 95% CI for ICC(2,6) and Krippendorff's alpha (ordinal),
and the mean rho over the 8 positive constructs with bootstrap CI.
Deterministic (seed 42). Writes human_rater_CI_R1_R6.json.
"""
import csv, json
import numpy as np
import krippendorff
from scipy.stats import spearmanr

RNG = np.random.default_rng(42)
NBOOT = 10000
NPERM = 10000

constructs_short = ['NRS','Coercive','IntReinf','RepInvest','TraumaBond',
                    'Helpless','Warmth','Existential','Math','Geo']
construct_keys = ['REF_NPD_BEHAVIOR','REF_COERCIVE_CONTROL','REF_INTERMITTENT_REINFORCEMENT',
                  'REF_GAMBLERS_FALLACY','REF_TRAUMA_BONDING','REF_LEARNED_HELPLESSNESS',
                  'REF_HEALTHY_LOVE','REF_CRONSHAWS_PHILOSOPHY',
                  'REF_MATHEMATICAL_REASONING','REF_GEOGRAPHY_NAVIGATION']

import os
HERE = os.path.dirname(os.path.abspath(__file__))
# ---- load anonymized ratings: raters x 20 x 10 ----
rows = list(csv.DictReader(open(os.path.join(HERE, 'ratings_anonymized_R1_R6.csv'), encoding='utf-8')))
rater_ids = sorted({r['rater_id'] for r in rows})           # R1..R6
arrs = {rid: np.full((20, 10), np.nan) for rid in rater_ids}
for r in rows:
    i = int(r['code'][1:]) - 1
    arrs[r['rater_id']][i, :] = [int(r[c]) for c in constructs_short]
all_arrs = np.stack([arrs[rid] for rid in rater_ids], axis=0)  # 6 x 20 x 10
mean_h = np.nanmean(all_arrs, axis=0)                          # 20 x 10

# ---- model scores aligned to P01..P20 ----
key = json.load(open(os.path.join(HERE, 'analysis_key_code_to_scene_and_model_scores.json'), encoding='utf-8'))
model = np.zeros((20, 10))
for i in range(20):
    scene = key['code_to_scene'][f'P{i+1:02d}']
    for k, ck in enumerate(construct_keys):
        model[i, k] = key['model_cosine'][scene][ck]

def icc_2k(X):
    n, k = X.shape
    mean_s = X.mean(axis=1); mean_r = X.mean(axis=0); grand = X.mean()
    SSB_s = k * np.sum((mean_s - grand) ** 2)
    SSB_r = n * np.sum((mean_r - grand) ** 2)
    SST = np.sum((X - grand) ** 2)
    SSE = SST - SSB_s - SSB_r
    MSB = SSB_s / (n - 1); MSR = SSB_r / (k - 1); MSE = SSE / ((n - 1) * (k - 1))
    denom = MSB + (MSR - MSE) / n
    return float((MSB - MSE) / denom) if denom != 0 else np.nan

def kalpha(R):
    try:
        return float(krippendorff.alpha(reliability_data=R, level_of_measurement='ordinal'))
    except Exception:
        return np.nan

def perm_p(x, y, nperm=NPERM):
    obs = spearmanr(x, y).correlation
    if not np.isfinite(obs):
        return np.nan, obs
    cnt = 0
    yv = np.array(y, float)
    for _ in range(nperm):
        rp = spearmanr(x, RNG.permutation(yv)).correlation
        if np.isfinite(rp) and abs(rp) >= abs(obs) - 1e-12:
            cnt += 1
    return (cnt + 1) / (nperm + 1), float(obs)

def ci(vals):
    v = np.array([x for x in vals if np.isfinite(x)])
    return [float(np.percentile(v, 2.5)), float(np.percentile(v, 97.5))] if len(v) else [np.nan, np.nan]

# pre-draw bootstrap passage indices (shared across constructs for coherence)
boot_idx = [RNG.integers(0, 20, 20) for _ in range(NBOOT)]

out = {'n_passages': 20, 'n_raters': len(rater_ids), 'nboot': NBOOT, 'nperm': NPERM, 'seed': 42,
       'per_construct': {}}
print(f'{"Construct":11s} {"rho":>6s} {"perm_p":>8s} {"rho 95% CI":>20s} {"ICC":>5s} {"ICC CI":>14s} {"alpha":>6s} {"alpha CI":>15s}')
for c, name in enumerate(constructs_short):
    h = mean_h[:, c]; m = model[:, c]
    p, rho = perm_p(h, m)
    rho_b, icc_b, a_b = [], [], []
    Rfull = all_arrs[:, :, c]   # 6 x 20
    for idx in boot_idx:
        rho_b.append(spearmanr(h[idx], m[idx]).correlation)
        icc_b.append(icc_2k(all_arrs[:, idx, c].T))   # 20 x 6 -> passages x raters
        a_b.append(kalpha(Rfull[:, idx]))
    icc_pt = icc_2k(Rfull.T); a_pt = kalpha(Rfull)
    rci, icci, aci = ci(rho_b), ci(icc_b), ci(a_b)
    out['per_construct'][name] = {
        'spearman_rho': round(float(rho), 4), 'perm_p': round(float(p), 4),
        'rho_ci95': [round(x, 3) for x in rci],
        'icc_2k': round(icc_pt, 4), 'icc_ci95': [round(x, 3) for x in icci],
        'kalpha': round(a_pt, 4), 'kalpha_ci95': [round(x, 3) for x in aci],
    }
    print(f'{name:11s} {rho:+.2f} {p:8.4f}   [{rci[0]:+.2f},{rci[1]:+.2f}]   {icc_pt:.2f} [{icci[0]:.2f},{icci[1]:.2f}]  {a_pt:+.2f} [{aci[0]:+.2f},{aci[1]:+.2f}]')

# mean rho over 8 positives + bootstrap CI
mean_rho_pt = float(np.mean([out['per_construct'][constructs_short[c]]['spearman_rho'] for c in range(8)]))
mr_b = []
for idx in boot_idx:
    rs = [spearmanr(mean_h[idx, c], model[idx, c]).correlation for c in range(8)]
    mr_b.append(np.nanmean(rs))
mr_ci = ci(mr_b)
out['mean_rho_8_positive'] = {'point': round(mean_rho_pt, 4), 'ci95': [round(x, 3) for x in mr_ci]}
print(f'\nMean rho (8 positive) = {mean_rho_pt:+.3f}  95% CI [{mr_ci[0]:+.2f}, {mr_ci[1]:+.2f}]')

json.dump(out, open('human_rater_CI_R1_R6.json', 'w', encoding='utf-8'), indent=2)
print('\nWrote human_rater_CI_R1_R6.json')
