# Supplementary material for: Mapping relational mechanism clusters in Of Human Bondage: a theory-driven multiscale embedding analysis
Source: Front Psychol. 2026 Jul 16;17:1836153. doi: 10.3389/fpsyg.2026.1836153 (PMC13420877; doi:10.3389/fpsyg.2026.1836153)
Supplement: Supplementary file 2 [file Data_Sheet_1.ZIP › DataSheet_S1_HumanRater/ratings_anonymized_R1_R6.csv]

rater_id	session	code	NRS	Coercive	IntReinf	RepInvest	TraumaBond	Helpless	Warmth	Existential	Math	Geo
R1	1	P01	0	0	0	1	0	2	4	2	1	1
R1	1	P02	0	0	1	3	0	0	3	3	1	1
R1	1	P03	2	2	2	3	3	2	0	1	1	1
R1	1	P04	4	3	4	4	4	2	0	1	0	0
R1	1	P05	4	4	4	4	4	2	0	0	0	0
R1	1	P06	1	0	0	0	0	1	1	4	1	0
R1	1	P07	0	0	0	0	0	0	4	2	1	1
R1	1	P08	1	0	1	3	3	2	3	1	0	1
R1	1	P09	4	1	4	3	4	1	1	0	0	0
R1	1	P10	0	0	0	0	0	3	0	3	0	1
R1	2	P11	0	0	0	0	0	0	3	2	0	1
R1	2	P12	1	0	1	1	1	4	0	0	0	0
R1	2	P13	2	1	3	3	2	1	0	0	0	0
R1	2	P14	0	1	1	1	0	3	2	1	0	0
R1	2	P15	4	1	4	4	3	1	0	0	0	0
R1	2	P16	0	0	0	0	0	0	4	1	0	1
R1	2	P17	3	3	2	2	3	1	0	0	0	0
R1	2	P18	4	3	1	2	3	1	0	0	0	0
R1	2	P19	1	0	1	1	1	0	0	0	0	0
R1	2	P20	3	3	3	3	4	1	0	0	0	0
R2	1	P01	0	0	0	0	0	0	4	3	0	0
R2	1	P02	0	0	0	1	1	3	0	2	0	0
R2	1	P03	2	2	2	2	1	2	0	1	0	0
R2	1	P04	1	1	1	4	4	3	0	1	0	0
R2	1	P05	3	3	4	3	3	2	0	1	0	0
R2	1	P06	0	0	0	0	2	1	0	4	1	0
R2	1	P07	0	0	0	0	0	1	4	2	0	0
R2	1	P08	0	0	0	4	4	2	4	3	0	0
R2	1	P09	3	3	3	3	3	2	2	1	0	0
R2	1	P10	0	0	0	1	0	0	0	4	0	4
R2	2	P11	0	1	1	1	2	1	2	4	0	3
R2	2	P12	1	1	1	3	3	3	1	1	0	0
R2	2	P13	2	2	1	1	1	1	1	1	0	0
R2	2	P14	1	1	1	1	4	3	0	1	0	0
R2	2	P15	3	3	3	3	3	3	0	1	0	0
R2	2	P16	1	2	1	1	2	3	2	2	0	0
R2	2	P17	4	4	3	3	3	2	0	1	0	0
R2	2	P18	4	4	4	3	3	3	1	0	0	0
R2	2	P19	4	3	3	3	3	3	1	0	0	0
R2	2	P20	4	4	4	4	3	3	0	0	0	0
R3	1	P01	4	0	3	3	1	1	2	3	2	0
R3	1	P02	0	0	0	4	0	0	0	3	1	0
R3	1	P03	4	0	3	0	2	4	4	2	0	0
R3	1	P04	4	0	2	4	4	2	0	3	1	0
R3	1	P05	4	3	2	3	4	4	2	0	0	0
R3	1	P06	0	0	0	3	4	4	0	4	3	0
R3	1	P07	0	0	2	0	0	2	4	4	2	1
R3	1	P08	4	0	0	2	2	2	3	3	3	0
R3	1	P09	0	0	2	3	3	0	4	3	0	0
R3	1	P10	0	0	0	4	3	3	3	4	3	0
R3	2	P11	3	0	2	3	3	0	3	4	2	0
R3	2	P12	0	0	4	0	3	0	3	0	0	0
R3	2	P13	4	1	3	4	3	3	0	3	1	0
R3	2	P14	0	0	0	4	4	4	2	3	3	0
R3	2	P15	4	1	2	3	3	3	1	0	0	1
R3	2	P16	0	0	2	2	2	2	3	3	2	1
R3	2	P17	4	0	3	3	3	3	2	3	3	0
R3	2	P18	4	3	3	4	4	4	0	3	2	0
R3	2	P19	4	3	0	0	3	3	0	3	1	0
R3	2	P20	4	3	3	3	3	3	0	3	2	0
R4	1	P01	0	0	1	3	3	0	0	3	0	0
R4	1	P02	0	0	0	2	0	0	0	2	0	0
R4	1	P03	0	0	0	3	2	3	0	0	0	0
R4	1	P04	2	0	0	0	2	0	0	0	0	0
R4	1	P05	4	1	0	3	1	2	0	0	0	0
R4	1	P06	0	0	0	0	0	0	0	4	0	0
R4	1	P07	0	0	0	0	0	1	2	2	0	0
R4	1	P08	0	0	0	0	0	3	0	1	0	0
R4	1	P09	0	0	1	1	2	1	2	3	0	0
R4	1	P10	0	0	0	0	0	3	0	4	0	0
R4	2	P11	0	0	0	2	0	0	0	3	0	0
R4	2	P12	0	2	0	3	0	2	0	0	0	0
R4	2	P13	2	0	0	3	3	0	0	0	0	0
R4	2	P14	0	0	0	0	3	3	0	3	0	0
R4	2	P15	0	0	3	3	3	0	0	0	0	0
R4	2	P16	0	0	0	0	0	0	2	0	0	0
R4	2	P17	0	0	0	3	1	1	0	0	0	0
R4	2	P18	0	0	0	3	3	0	0	0	0	0
R4	2	P19	2	1	0	2	2	3	0	2	0	0
R4	2	P20	2	1	1	3	3	0	0	0	0	0
R5	1	P01	0	2	2	0	0	0	3	3	0	2
R5	1	P02	0	0	0	0	0	3	0	3	0	0
R5	1	P03	2	1	2	3	1	0	0	0	0	1
R5	1	P04	3	1	0	3	3	1	0	3	1	0
R5	1	P05	3	3	4	3	1	1	0	1	1	0
R5	1	P06	0	0	0	0	0	3	0	4	3	0
R5	1	P07	1	0	0	0	0	3	2	3	0	3
R5	1	P08	1	0	0	0	3	2	1	3	0	0
R5	1	P09	3	3	0	3	3	1	2	3	0	0
R5	1	P10	2	0	0	0	3	3	0	4	1	0
R5	2	P11	3	1	2	3	4	1	0	3	2	3
R5	2	P12	3	0	0	0	3	3	0	0	0	0
R5	2	P13	0	0	0	2	2	0	0	0	0	0
R5	2	P14	0	0	0	3	3	3	0	0	0	0
R5	2	P15	3	1	3	3	3	3	0	0	0	1
R5	2	P16	0	0	0	0	0	2	3	3	0	1
R5	2	P17	3	4	3	3	3	0	0	3	0	0
R5	2	P18	3	3	0	3	0	3	0	1	0	0
R5	2	P19	3	1	0	3	1	1	0	0	0	0
R5	2	P20	3	0	4	4	4	1	1	2	1	0
R6	1	P01	0	1	2	3	2	0	2	0	0	0
R6	1	P02	0	0	0	0	0	0	1	1	0	0
R6	1	P03	0	0	0	1	0	2	0	0	0	0
R6	1	P04	0	0	2	2	2	0	0	0	0	0
R6	1	P05	0	0	2	1	2	0	0	0	0	0
R6	1	P06	0	0	0	0	0	3	0	4	0	0
R6	1	P07	0	0	0	0	0	0	3	0	0	0
R6	1	P08	0	0	0	0	0	2	1	2	0	0
R6	1	P09	0	0	1	1	1	0	1	0	0	0
R6	1	P10	0	0	0	0	1	4	0	4	0	0
R6	2	P11	0	0	0	1	1	3	0	4	0	0
R6	2	P12	0	1	2	0	0	0	1	0	0	0
R6	2	P13	2	0	0	0	0	0	0	0	0	0
R6	2	P14	0	0	0	0	0	3	0	0	0	0
R6	2	P15	1	0	3	0	1	0	0	0	0	0
R6	2	P16	0	0	0	0	0	0	2	0	0	0
R6	2	P17	0	0	2	0	2	0	1	0	0	0
R6	2	P18	0	0	0	2	2	0	0	0	0	0
R6	2	P19	1	0	0	0	0	0	0	0	0	0
R6	2	P20	0	0	0	3	0	0	0	0	0	0
