# Supplementary material for: Mapping relational mechanism clusters in Of Human Bondage: a theory-driven multiscale embedding analysis
Source: Front Psychol. 2026 Jul 16;17:1836153. doi: 10.3389/fpsyg.2026.1836153 (PMC13420877; doi:10.3389/fpsyg.2026.1836153)
Supplement: Supplementary file 2 [file Data_Sheet_1.ZIP › DataSheet_S1_HumanRater/validity_results.json]

{
  "raters": [
    "R1",
    "R2",
    "R3",
    "R4",
    "R5",
    "R6"
  ],
  "n_passages": 20,
  "per_construct": {
    "NRS": {
      "ICC2k": 0.7385190725504862,
      "krippendorff_alpha": 0.2845370704687935,
      "r_spearman": 0.7249487837049189,
      "r_pearson": 0.7560269839136347
    },
    "Coercive": {
      "ICC2k": 0.6881273470158948,
      "krippendorff_alpha": 0.2010082986285906,
      "r_spearman": 0.6510027056924901,
      "r_pearson": 0.7786553241585937
    },
    "IntReinf": {
      "ICC2k": 0.7537462048251772,
      "krippendorff_alpha": 0.3068953677280062,
      "r_spearman": 0.28054426287978046,
      "r_pearson": 0.32040462378277723
    },
    "RepInvest": {
      "ICC2k": 0.6746365105008079,
      "krippendorff_alpha": 0.2273068546126763,
      "r_spearman": 0.05593426744294552,
      "r_pearson": 0.20654640259155607
    },
    "TraumaBond": {
      "ICC2k": 0.6911268810710152,
      "krippendorff_alpha": 0.24350536695884717,
      "r_spearman": 0.6694387286658019,
      "r_pearson": 0.656558543098987
    },
    "Helpless": {
      "ICC2k": 0.4562551103843008,
      "krippendorff_alpha": 0.08822072390009539,
      "r_spearman": 0.5697084196723056,
      "r_pearson": 0.6704429023756141
    },
    "Warmth": {
      "ICC2k": 0.8320102544681224,
      "krippendorff_alpha": 0.41903191840870546,
      "r_spearman": -0.09394049240454175,
      "r_pearson": -0.0030552199008605807
    },
    "Existential": {
      "ICC2k": 0.8607515983159207,
      "krippendorff_alpha": 0.464494778542505,
      "r_spearman": 0.7989483990089353,
      "r_pearson": 0.8365390633253679
    },
    "Math": {
      "ICC2k": 0.25150397826508825,
      "krippendorff_alpha": -0.03248022469956724,
      "r_spearman": 0.41318695792438087,
      "r_pearson": 0.6117851872324397
    },
    "Geo": {
      "ICC2k": 0.4882226980728052,
      "krippendorff_alpha": 0.1478367336953863,
      "r_spearman": 0.7272189732421072,
      "r_pearson": 0.6916747768442751
    }
  },
  "construct_matrix_alignment_spearman": 0.4433497536945813
}
